# Supplementary material for: Digital Management Systems in Academic Health Sciences Laboratories: A Scoping Review
Source: Healthcare (Basel). 2021 Jun 16;9(6):739. doi: 10.3390/healthcare9060739 (PMC8234580; doi:10.3390/healthcare9060739)
Supplement: Supplementary file 1 [file healthcare-09-00739-s001.zip]

Archive with 1 entries (1 files):
- healthcare-1241779-supplementary.pdf
